# Supplementary material for: Optical Band Gap Tuning, DFT Understandings, and Photocatalysis Performance of ZnO Nanoparticle-Doped Fe Compounds
Source: Materials (Basel). 2023 Mar 28;16(7):2676. doi: 10.3390/ma16072676 (PMC10096406; doi:10.3390/ma16072676)
Supplement: Supplementary file 1 [file materials-16-02676-s001.zip]

Archive with 1 entries (1 files):
- materials-2190648-supplementary.pdf
